# Supplementary material for: Caspase-8-and Gasdermin D (GSDMD)-Dependent PANoptosis Participate in the Seasonal Atrophy of Scented Glands in Male Muskrats
Source: Animals (Basel). 2024 Nov 7;14(22):3194. doi: 10.3390/ani14223194 (PMC11591373; doi:10.3390/ani14223194)
Supplement: Supplementary file 1 [file animals-14-03194-s001.zip]

Archive with 4 entries (4 files):
- .DS_Store
- date source.xlsx
- Supplementary documents Table S2.xlsx
- Table S1. Nucleotide sequences of primers for mRNA qRT-PCR..xlsx
