# Supplementary material for: Caspase-8-and Gasdermin D (GSDMD)-Dependent PANoptosis Participate in the Seasonal Atrophy of Scented Glands in Male Muskrats
Source: Animals (Basel). 2024 Nov 7;14(22):3194. doi: 10.3390/ani14223194 (PMC11591373; doi:10.3390/ani14223194)
Supplement: Supplementary file 1 [file animals-14-03194-s001.zip › date source.xlsx]

## Sheet: Sheet1
Figure2 qPCR-CT
	TNFR1	Actb	FADD	Actb	GSDMD	Actb	BCl2	Actb	BAX	Actb	NLRP3	Actb	TRADD	Actb	TNFR1	Actb	ASC	Actb	TAK1	Actb	Caspase-1	Actb	Caspase-8	Actb	IL-1β	Actb	RIPK1	Actb
B-1-1	28.15	20.2	27.6382	20.2	22.42	13.75	18.76	13.75	26.56	20.2	33.56	20.2	31.88	20.2	28.38	20.2	26.42	20.77	32.33	20.77	26.34	20.77	28.06	20.2	26.11	20.77	30.92	20.2
B-1-2	28.56	20.5	28.0023	20.5	22.36	13.4	18.63	13.4	26.41	20.5	33.47	20.5	31.56	20.5	28.33	20.5	26.44	20.59	32.45	20.59	26.62	20.59	28.31	20.5	26.31	20.59	30.88	20.5
B-1-3	28.44	19.49	27.9753	19.49	22.71	14.39	19.6	14.39	26.02	19.49	33.4	19.49	32.13	19.49	28.43	19.49	26.38	20.83	32.15	20.83	26.18	20.83	17.87	19.49	25.87	20.83	31.04	19.49
B-2-1	28.5	19.5	26.2078	19.5	22.46	13.34	19.12	13.34	26.48	19.5	33.46	19.5	31.89	19.5	28.35	19.5	26.56	20.76	32.45	20.76	27.43	20.76	27.98	19.5	26.45	20.76	31.03	19.5
B-2-2	27.86	19.43	27.0905	19.43	22.41	13.96	19.41	13.96	26.48	19.43	33.62	19.43	31.96	19.43	28.4	19.43	26.78	20.58	32.46	20.58	27.33	20.58	27.88	19.43	26.44	20.58	31.22	19.43
B-2-3	28.67	20.68	27.2142	20.68	22.63	14.58	18.55	14.58	26.38	20.68	33.9	20.68	31.89	20.68	28.3	20.68	26.45	20.64	32.63	20.64	27.57	20.64	28.03	20.68	26.73	20.64	30.85	20.68
B-3-1	28.45	20.36	27.8373	20.36	22.55	14.56	18.46	14.56	26.33	20.36	33.49	20.36	31.63	20.36	28.19	20.36	27.43	20.73	32.3	20.73	26.46	20.73	28.08	20.36	26.57	20.73	31.21	20.36
B-3-2	27.86	20.49	27.3039	20.49	22.35	14.23	18.55	14.23	26.35	20.49	33.55	20.49	31.46	20.49	28.31	20.49	27.21	20.81	32.24	20.81	26.56	20.81	28.12	20.49	26.56	20.81	31.04	20.49
B-3-3	28.57	19.48	27.4278	19.48	22.3	13.44	19.47	13.44	26.43	19.48	33.61	19.48	32.38	19.48	28.41	19.48	26.36	20.84	32.36	20.84	26.41	20.84	27.96	19.48	26.87	20.84	30.94	19.48
NB-1-1	26.15	17.4	27.2812	17.4	22.23	14.56	20.5	14.56	23.56	17.4	20.28	17.4	29.1	17.4	26.22	17.4	24.08	20.7	33.21	20.7	25.4	20.7	28.11	17.4	25.54	20.7	28.88	17.4
NB-1-2	26.85	18.46	27.3625	18.46	22.66	14.23	20.16	14.23	23.42	18.46	30.22	18.46	29.05	18.46	26.25	18.46	24.31	20.4	33.31	20.4	25.66	20.4	28.31	18.46	25.47	20.4	28.43	18.46
NB-1-3	25.69	18.78	26.596	18.78	21.56	15.16	21.16	15.16	23.91	18.78	30.34	18.78	29.3	18.78	26.22	18.78	23.89	20.94	33.26	20.94	25.14	20.94	28.03	18.78	25.82	20.94	28.01	18.78
NB-2-1	26.15	18.43	28.3998	18.43	22.41	14.56	20.15	14.56	23.45	18.43	30.18	18.43	29.13	18.43	26.28	18.43	23.28	19.88	33.43	19.88	24.3	19.88	27.96	18.43	24.88	19.88	28.03	18.43
NB-2-2	26.34	18.44	28.4295	18.44	22.48	14.63	20.32	14.63	23.4	18.44	30.25	18.44	29.44	18.44	26.66	18.44	23.33	19.96	33.41	19.96	24.16	19.96	27.86	18.44	24.87	19.96	28.49	18.44
NB-2-3	26.46	17.91	28.0551	17.91	21.99	14.15	21.18	14.15	23.83	17.91	30.08	17.91	29.32	17.91	25.99	17.91	23.45	20.27	33.39	20.27	23.78	20.27	28.17	17.91	24.75	20.27	28.3	17.91
NB-3-1	26.5	18.45	27.0531	18.45	22.35	14.35	20.33	14.35	23.69	18.45	30.56	18.45	29.06	18.45	26.35	18.45	24.2	20.43	33.66	20.43	24.2	20.43	27.79	18.45	24.47	20.43	28.23	18.45
NB-3-2	26.15	18.26	27.0007	18.26	22.14	14.68	20.45	14.68	23.58	18.26	30.08	18.26	29.11	18.26	26.26	18.26	24.23	20.26	33.15	20.26	24.11	20.26	28.02	18.26	24.86	20.26	28.35	18.26
NB-3-3	26.29	17.96	27.1754	17.96	22.5	14.41	20.38	14.41	23.72	17.96	29.71	17.96	29.04	17.96	26.35	17.96	23.14	20.56	33.35	20.56	24.26	20.56	28.12	17.96	24.74	20.56	28.49	17.96
			Figure 2d GSDMD				Figure 2e Caspase-8				Figure 2d,e ACTIN
			Boxes show the regions of the blots shown in figures
