# Supplementary material for: Caspase-8-and Gasdermin D (GSDMD)-Dependent PANoptosis Participate in the Seasonal Atrophy of Scented Glands in Male Muskrats
Source: Animals (Basel). 2024 Nov 7;14(22):3194. doi: 10.3390/ani14223194 (PMC11591373; doi:10.3390/ani14223194)
Supplement: Supplementary file 1 [file animals-14-03194-s001.zip › Supplementary documents Table S2.xlsx]

## Sheet: Sheet1
gene_id	2023-10-01	2023-10-02	2023-10-03	2023-06-01	2023-06-02	2023-06-03	Oct	Jun	log2FoldChange	pvalue	padj	gene_name	gene_chr	gene_start	gene_end	gene_strand	gene_length	gene_biotype	gene_description	Family
OZIB04689	120.586	87.9083	119.415	3536.08	4206.73	4235.37	109.303	3992.73	-5.1889	3.97615e-94	7.03938e-90	OZIB04689	HiC_scaffold_14	58184872	58247874	-	768	protein_coding	- && sp|Q5M828|ADTRP_RAT Androgen-dependent TFPI-regulating protein OS=Rattus norvegicus OX=10116 GN=Adtrp PE=2 SV=1 && PF04750:FAR-17a/AIG1-like protein	-
OZIB03208	5374.35	7524.37	5995.14	9.20056	1.21828	0	6297.96	3.47295	10.7735	5.70241e-69	5.04777e-65	OZIB03208	HiC_scaffold_12	7249146	7252739	+	1284	protein_coding	- && sp|P01865|GCAM_MOUSE Ig gamma-2A chain C region, membrane-bound form OS=Mus musculus OX=10090 GN=Igh-1a PE=1 SV=3 && PF07654:Immunoglobulin C1-set domain	-
OZIB15816	3.30374	6.76218	0.871641	791.248	1036.76	859.795	3.64585	895.934	-7.97481	1.68679e-51	9.95432e-48	OZIB15816	HiC_scaffold_7	42675888	42676241	+	354	protein_coding	- && sp|Q9CR51|VATG1_MOUSE V-type proton ATPase subunit G 1 OS=Mus musculus OX=10090 GN=Atp6v1g1 PE=1 SV=3 && PF03179:Vacuolar (H+)-ATPase G subunit	-
OZIB03210	2158.17	821.121	1137.49	13.2897	6.09142	14.8423	1372.26	11.4078	6.89722	8.35074e-40	3.69604e-36	OZIB03210	HiC_scaffold_12	7288433	7292503	+	1173	protein_coding	- && sp|P01878|IGHA_MOUSE Ig alpha chain C region OS=Mus musculus OX=10090 PE=1 SV=1 && PF07654:Immunoglobulin C1-set domain	-
novel.116	7950.44	9289.3	26749.8	136.986	192.489	216.274	14663.2	181.916	6.33304	1.55313e-36	5.49932e-33	-	HiC_scaffold_1	79847043	79958843	-	2797	-	- && sp|P01837|IGKC_MOUSE Immunoglobulin kappa constant OS=Mus musculus OX=10090 GN=Igkc PE=1 SV=2 && -	-
OZIB00448	321.288	311.06	381.779	2261.29	2019.91	2244.37	338.042	2175.19	-2.68574	1.54685e-35	4.56423e-32	OZIB00448	HiC_scaffold_1	127104416	127146602	+	1755	protein_coding	- && sp|Q6PA06|ATLA2_MOUSE Atlastin-2 OS=Mus musculus OX=10090 GN=Atl2 PE=1 SV=1 && PF02263:Guanylate-binding protein, N-terminal domain	-
OZIB12948	2729.71	3961.67	1301.36	1.02228	2.43657	0	2664.25	1.15295	11.2393	1.44602e-31	3.6572e-28	OZIB12948	HiC_scaffold_4	51619581	51684121	+	714	protein_coding	- && sp|P0DOX8|IGL1_HUMAN Immunoglobulin lambda-1 light chain OS=Homo sapiens OX=9606 PE=1 SV=1 && PF07686:Immunoglobulin V-set domain|PF07654:Immunoglobulin C1-set domain	-
OZIB03207	5528.8	1129.28	3324.44	1.02228	0	2.12033	3327.51	1.04754	11.582	7.90944e-30	1.75036e-26	OZIB03207	HiC_scaffold_12	7225375	7230004	+	1182	protein_coding	- && sp|P01869|IGH1M_MOUSE Ig gamma-1 chain C region, membrane-bound form OS=Mus musculus OX=10090 GN=Ighg1 PE=1 SV=2 && PF07654:Immunoglobulin C1-set domain	-
OZIB10493	409.663	275.317	497.707	3708.85	4959.63	4210.98	394.229	4293.15	-3.44435	4.5502e-29	8.95074e-26	OZIB10493	HiC_scaffold_25	20912434	20980258	+	1167	protein_coding	- && sp|Q1A3B0|CERS3_MOUSE Ceramide synthase 3 OS=Mus musculus OX=10090 GN=Cers3 PE=1 SV=1 && PF03798:TLC domain|PF00046:Homeodomain	Homeobox
OZIB17230	1328.1	866.525	4130.7	20.4457	26.8022	14.8423	2108.44	20.6968	6.67437	4.76915e-28	8.4433e-25	OZIB17230	HiC_scaffold_8	18132505	18140658	+	483	protein_coding	- && sp|P01592|IGJ_MOUSE Immunoglobulin J chain OS=Mus musculus OX=10090 GN=Jchain PE=1 SV=4 && PF15097:Immunoglobulin J chain	-
OZIB06504	7539.95	5998.05	4460.18	471.273	365.485	206.732	5999.4	347.83	4.1083	1.05815e-26	1.70305e-23	OZIB06504	HiC_scaffold_18	62067793	62075223	-	1020	protein_coding	- && sp|P55097|CATK_MOUSE Cathepsin K OS=Mus musculus OX=10090 GN=Ctsk PE=1 SV=2 && PF00112:Papain family cysteine protease|PF08246:Cathepsin propeptide inhibitor domain (I29)	-
OZIB03205	952.302	2952.17	16616.1	17.3788	8.52799	11.6618	6840.19	12.5229	9.08896	1.69197e-26	2.49622e-23	OZIB03205	HiC_scaffold_12	7116860	7120596	+	1425	protein_coding	- && sp|P06337|IGHM_MESAU Ig mu chain C region OS=Mesocricetus auratus OX=10036 PE=4 SV=2 && PF07654:Immunoglobulin C1-set domain	-
novel.17	383.233	221.22	393.11	11.2451	10.9646	4.24067	332.521	8.81678	5.24335	2.77523e-25	3.77944e-22	-	HiC_scaffold_1	20655229	20679726	+	2297	-	- && sp|P27471|KLRBA_RAT Killer cell lectin-like receptor subfamily B member 1A OS=Rattus norvegicus OX=10116 GN=Klrb1a PE=1 SV=1 && -	-
OZIB14207	343.589	404.765	267.594	20.4457	8.52799	6.361	338.649	11.7782	4.83212	4.36345e-23	5.51789e-20	OZIB14207	HiC_scaffold_5	23251961	23270210	-	1032	protein_coding	- && sp|Q9ET39|SLAF6_MOUSE SLAM family member 6 OS=Mus musculus OX=10090 GN=Slamf6 PE=1 SV=1 && PF07686:Immunoglobulin V-set domain	-
OZIB01133	2305.18	2205.44	2857.24	9946.83	11382.4	10778.7	2455.95	10702.7	-2.12356	2.69172e-22	3.17695e-19	OZIB01133	HiC_scaffold_1	118881500	118890985	-	870	protein_coding	- && sp|Q99JW5|EPCAM_MOUSE Epithelial cell adhesion molecule OS=Mus musculus OX=10090 GN=Epcam PE=1 SV=1 && PF00086:Thyroglobulin type-1 repeat|PF18635:Epithelial cell adhesion molecule N-terminal domain	-
OZIB13958	659.921	660.761	692.083	146.187	115.737	107.077	670.922	123	2.44621	4.24564e-22	4.6978e-19	OZIB13958	HiC_scaffold_5	62513992	62539786	+	1599	protein_coding	- && sp|P36365|FMO1_RAT Dimethylaniline monooxygenase [N-oxide-forming] 1 OS=Rattus norvegicus OX=10116 GN=Fmo1 PE=1 SV=2 && PF00743:Flavin-binding monooxygenase-like	-
novel.2052	1.65187	5.79615	6.10148	158.454	287.515	185.529	4.5165	210.499	-5.55939	7.91726e-22	8.24513e-19	-	HiC_scaffold_9	51237745	51248688	+	4865	-	- && - && -	-
OZIB17683	2416.68	5048.45	1002.39	70.5376	29.2388	64.6702	2822.51	54.8155	5.68338	9.10045e-22	8.9508e-19	OZIB17683	HiC_scaffold_8	53293064	53293867	-	804	protein_coding	- && sp|Q08420|SODE_RAT Extracellular superoxide dismutase [Cu-Zn] OS=Rattus norvegicus OX=10116 GN=Sod3 PE=1 SV=2 && PF00080:Copper/zinc superoxide dismutase (SODC)	-
OZIB13292	2085.48	2781.19	1158.41	157.432	90.153	71.0312	2008.36	106.205	4.23975	2.90423e-21	2.70613e-18	OZIB13292	HiC_scaffold_4	25352351	25361624	-	1203	protein_coding	- && sp|Q09014|NCF1_MOUSE Neutrophil cytosol factor 1 OS=Mus musculus OX=10090 GN=Ncf1 PE=1 SV=3 && PF00018:SH3 domain|PF08944:NADPH oxidase subunit p47Phox, C terminal domain|PF16621:SH3 terminal domain of 2nd SH3 on Neutrophil cytosol factor 1|PF00787:PX domain	-
OZIB13184	1746.85	1122.52	759.199	77.6936	24.3657	36.0457	1209.52	46.035	4.71033	1.49113e-20	1.25926e-17	OZIB13184	HiC_scaffold_4	5793576	5811819	-	2181	protein_coding	- && sp|E9Q9A9|OAS2_MOUSE 2'-5'-oligoadenylate synthase 2 OS=Mus musculus OX=10090 GN=Oas2 PE=1 SV=1 && PF01909:Nucleotidyltransferase domain|PF18144:Second Messenger Oligonucleotide or Dinucleotide Synthetase domain|PF10421:2'-5'-oligoadenylate synthetase 1, domain 2, C-terminus	-
OZIB13195	1982.24	4755.74	1440.82	95.0724	23.1474	32.8652	2726.27	50.3617	5.75446	1.4937e-20	1.25926e-17	OZIB13195	HiC_scaffold_4	6473213	6486513	-	1548	protein_coding	- && sp|G3V645|OASL1_RAT 2'-5'-oligoadenylate synthase-like protein 1 OS=Rattus norvegicus OX=10116 GN=Oasl PE=2 SV=1 && PF00240:Ubiquitin family|PF10421:2'-5'-oligoadenylate synthetase 1, domain 2, C-terminus	-
OZIB15794	1630.39	2355.17	1493.12	225.925	120.61	215.214	1826.23	187.25	3.28398	2.31965e-20	1.86668e-17	OZIB15794	HiC_scaffold_7	38727731	38738549	+	582	protein_coding	- && sp|Q60648|SAP3_MOUSE Ganglioside GM2 activator OS=Mus musculus OX=10090 GN=Gm2a PE=1 SV=2 && PF02221:ML domain	-
OZIB00097	192.443	349.701	391.367	6.13371	18.2743	8.48133	311.17	10.9631	4.84803	5.54496e-20	4.26817e-17	OZIB00097	HiC_scaffold_1	20688220	20690931	+	450	protein_coding	- && sp|P27471|KLRBA_RAT Killer cell lectin-like receptor subfamily B member 1A OS=Rattus norvegicus OX=10116 GN=Klrb1a PE=1 SV=1 && -	-
OZIB14226	1480.9	3299.94	1060.79	63.3816	18.2743	10.6017	1947.21	30.7525	5.97968	2.73275e-19	2.01586e-16	OZIB14226	HiC_scaffold_5	24408420	24416669	-	819	protein_coding	- && sp|A0A0B4J1G0|FCGR4_MOUSE Low affinity immunoglobulin gamma Fc region receptor IV OS=Mus musculus OX=10090 GN=Fcgr4 PE=1 SV=1 && PF13895:Immunoglobulin domain	-
OZIB10168	344.415	337.143	205.707	29.6462	29.2388	22.2635	295.755	27.0495	3.45185	5.71001e-19	4.0436e-16	OZIB10168	HiC_scaffold_24	7078921	7198970	-	3795	protein_coding	- && sp|Q3UYK3|TBCD9_MOUSE TBC1 domain family member 9 OS=Mus musculus OX=10090 GN=Tbc1d9 PE=2 SV=2 && PF00566:Rab-GTPase-TBC domain|PF02893:GRAM domain	-
OZIB04077	326.244	163.258	216.167	2.04457	3.65485	0	235.223	1.89981	7.0006	7.82236e-19	5.32643e-16	OZIB04077	HiC_scaffold_13	16507839	16510163	-	759	protein_coding	- && sp|P21812|MCPT4_MOUSE Mast cell protease 4 OS=Mus musculus OX=10090 GN=Mcpt4 PE=1 SV=1 && PF00089:Trypsin	-
OZIB12367	458.393	1094.51	396.596	27.6017	13.4011	6.361	649.832	15.7879	5.35757	8.38994e-19	5.50131e-16	OZIB12367	HiC_scaffold_3	68651486	68654922	-	831	protein_coding	- && sp|A6NI73|LIRA5_HUMAN Leukocyte immunoglobulin-like receptor subfamily A member 5 OS=Homo sapiens OX=9606 GN=LILRA5 PE=1 SV=1 && PF13895:Immunoglobulin domain	-
OZIB14200	431.138	600.868	301.588	37.8245	13.4011	23.3237	444.531	24.8498	4.15103	1.53322e-18	9.69432e-16	OZIB14200	HiC_scaffold_5	22708313	22710845	-	858	protein_coding	- && sp|Q9D780|SLAF9_MOUSE SLAM family member 9 OS=Mus musculus OX=10090 GN=Slamf9 PE=2 SV=2 && PF07686:Immunoglobulin V-set domain	-
OZIB08985	283.295	233.778	171.713	20.4457	12.1828	20.1432	229.596	17.5906	3.69717	1.83176e-18	1.11826e-15	OZIB08985	HiC_scaffold_21	36114543	36117095	-	465	protein_coding	- && sp|Q569N2|ANR37_MOUSE Ankyrin repeat domain-containing protein 37 OS=Mus musculus OX=10090 GN=Ankrd37 PE=2 SV=1 && PF12796:Ankyrin repeats (3 copies)	-
OZIB14679	207.309	170.02	279.797	1246.16	1106.2	1307.19	219.042	1219.85	-2.47685	2.58886e-18	1.52777e-15	OZIB14679	HiC_scaffold_6	41254871	41280473	+	1794	protein_coding	- && sp|Q5U405|TMPSD_MOUSE Transmembrane protease serine 13 OS=Mus musculus OX=10090 GN=Tmprss13 PE=2 SV=2 && PF00089:Trypsin|PF15494:Scavenger receptor cysteine-rich domain	-
OZIB13853	6220.11	5291.89	3237.27	757.513	483.659	481.316	4916.42	574.162	3.09775	3.41693e-18	1.9514e-15	OZIB13853	HiC_scaffold_5	26437915	26466924	+	7977	protein_coding	- && sp|Q8R4Y4|STAB1_MOUSE Stabilin-1 OS=Mus musculus OX=10090 GN=Stab1 PE=1 SV=1 && PF00193:Extracellular link domain|PF12947:EGF domain|PF02469:Fasciclin domain	-
OZIB14478	517.035	447.27	561.336	1760.37	1827.43	1780.02	508.547	1789.27	-1.81453	4.88266e-18	2.70133e-15	OZIB14478	HiC_scaffold_5	100560668	100590826	-	1575	protein_coding	- && sp|Q8R314|S35F5_MOUSE Solute carrier family 35 member F5 OS=Mus musculus OX=10090 GN=Slc35f5 PE=2 SV=1 && PF00892:EamA-like transporter family	-
OZIB06476	170.968	165.19	415.773	3893.88	19758.1	7075.55	250.644	10242.5	-5.35264	5.07205e-18	2.72108e-15	OZIB06476	HiC_scaffold_18	60540760	60572012	-	1656	protein_coding	- && sp|Q9JIL4|NHRF3_MOUSE Na(+)/H(+) exchange regulatory cofactor NHE-RF3 OS=Mus musculus OX=10090 GN=Pdzk1 PE=1 SV=1 && PF00595:PDZ domain|PF17820:PDZ domain	-
OZIB18261	2268.01	4183.86	1934.17	206.501	60.9142	71.0312	2795.35	112.816	4.62885	6.47529e-18	3.37172e-15	OZIB18261	HiC_scaffold_9	62404620	62418297	+	2538	protein_coding	- && sp|Q05910|ADAM8_MOUSE Disintegrin and metalloproteinase domain-containing protein 8 OS=Mus musculus OX=10090 GN=Adam8 PE=1 SV=3 && PF01421:Reprolysin (M12B) family zinc metalloprotease|PF01562:Reprolysin family propeptide|PF08516:ADAM cysteine-rich|PF00200:Disintegrin	-
OZIB08591	247.78	265.657	115.928	78.7159	19.4925	41.3465	209.788	46.5183	2.16807	0.00017834	0.00168841	OZIB08591	HiC_scaffold_20	29511354	29515960	-	1512	protein_coding	- && sp|Q9D8T2|GSDMD_MOUSE Gasdermin-D OS=Mus musculus OX=10090 GN=Gsdmd PE=1 SV=1 && PF04598:Gasdermin pore forming domain|PF17708:Gasdermin PUB domain	-
OZIB11221	394.796	578.649	404.441	423.226	456.856	455.872	459.296	445.318	0.0440917	0.870532	0.930646	OZIB11221	HiC_scaffold_27	1331405	1351108	-	1452	protein_coding	- && sp|O89110|CASP8_MOUSE Caspase-8 OS=Mus musculus OX=10090 GN=Casp8 PE=1 SV=1 && PF01335:Death effector domain|PF00656:Caspase domain
OZIB04398	346.892	350.667	292.871	272.95	375.231	328.652	330.144	325.611	0.0207358	0.936856	0.966443	OZIB04398	HiC_scaffold_14	50340271	50370002	+	1977	protein_coding	- && sp|Q60855|RIPK1_MOUSE Receptor-interacting serine/threonine-protein kinase 1 OS=Mus musculus OX=10090 GN=Ripk1 PE=1 SV=1 && PF00531:Death domain|PF07714:Protein tyrosine kinase
OZIB10012	315.507	398.002	359.988	300.552	384.978	282.004	357.832	322.511	0.150463	0.573559	0.735037	OZIB10012	HiC_scaffold_24	34928002	34930180	+	939	protein_coding	- && sp|Q3U0V2|TRADD_MOUSE Tumor necrosis factor receptor type 1-associated DEATH domain protein OS=Mus musculus OX=10090 GN=Tradd PE=1 SV=1 && PF00531:Death domain|PF09034:TRADD, N-terminal domain
OZIB15827	249.432	286.909	70.6029	36.8022	9.74627	14.8423	202.315	20.4636	3.2979	1.22783e-06	2.39693e-05	OZIB15827	HiC_scaffold_7	43436552	43461479	+	3102	protein_coding	- && sp|D4A523|NLRP3_RAT NACHT, LRR and PYD domains-containing protein 3 OS=Rattus norvegicus OX=10116 GN=Nlrp3 PE=3 SV=2 && PF05729:NACHT domain|PF14484:Fish-specific NACHT associated domain|PF17779:NOD2 winged helix domain|PF02758:PAAD/DAPIN/Pyrin domain|PF17776:NLRC4 helical domain HD2
OZIB10643	537.683	618.256	457.611	409.936	395.942	391.201	537.85	399.027	0.430344	0.0717137	0.18578	OZIB10643	HiC_scaffold_25	5307636	5312773	-	579	protein_coding	- && sp|Q63690|BAX_RAT Apoptosis regulator BAX OS=Rattus norvegicus OX=10116 GN=Bax PE=1 SV=2 && PF00452:Apoptosis regulator proteins, Bcl-2 family
OZIB02078	26.4299	54.0974	1.74328	0	0	3.1805	27.4235	1.06017	4.66993	0.00318157	0.0177799	OZIB02078	HiC_scaffold_10	40677692	40682870	-	807	protein_coding	- && sp|Q63264|IL1B_RAT Interleukin-1 beta OS=Rattus norvegicus OX=10116 GN=Il1b PE=2 SV=1 && PF00340:Interleukin-1 / 18|PF02394:Interleukin-1 propeptide
OZIB14519	877.968	1215.26	430.59	435.493	171.778	359.396	841.273	322.223	1.38365	0.00502806	0.0254697	OZIB14519	HiC_scaffold_6	2376870	2390388	+	1209	protein_coding	- && sp|P29452|CASP1_MOUSE Caspase-1 OS=Mus musculus OX=10090 GN=Casp1 PE=1 SV=1 && PF00619:Caspase recruitment domain|PF00656:Caspase domain
OZIB10012	315.507	398.002	359.988	300.552	384.978	282.004	357.832	322.511	0.150463	0.573559	0.735037	OZIB10012	HiC_scaffold_24	34928002	34930180	+	939	protein_coding	- && sp|Q3U0V2|TRADD_MOUSE Tumor necrosis factor receptor type 1-associated DEATH domain protein OS=Mus musculus OX=10090 GN=Tradd PE=1 SV=1 && PF00531:Death domain|PF09034:TRADD, N-terminal domain
OZIB03135	852.364	898.403	433.205	501.942	905.185	623.378	727.991	676.835	0.105429	0.789915	0.883037	OZIB03135	HiC_scaffold_11	84161065	84173058	-	2514	protein_coding	- && sp|Q9WV82|TLR4_CRIGR Toll-like receptor 4 OS=Cricetulus griseus OX=10029 GN=TLR4 PE=2 SV=1 && PF01582:TIR domain|PF13855:Leucine rich repeat
OZIB05650	508.775	478.182	359.988	637.905	854.017	611.716	448.982	701.213	-0.642747	0.0233942	0.0834013	OZIB05650	HiC_scaffold_17	33630079	33689820	+	1821	protein_coding	- && sp|O43318|M3K7_HUMAN Mitogen-activated protein kinase kinase kinase 7 OS=Homo sapiens OX=9606 GN=MAP3K7 PE=1 SV=1 && PF07714:Protein tyrosine kinase
OZIB04398	346.892	350.667	292.871	272.95	375.231	328.652	330.144	325.611	0.0207358	0.936856	0.966443	OZIB04398	HiC_scaffold_14	50340271	50370002	+	1977	protein_coding	- && sp|Q60855|RIPK1_MOUSE Receptor-interacting serine/threonine-protein kinase 1 OS=Mus musculus OX=10090 GN=Ripk1 PE=1 SV=1 && PF00531:Death domain|PF07714:Protein tyrosine kinase
																				-
																				-
																				-
																				-
