# Supplementary material for: Caspase-8-and Gasdermin D (GSDMD)-Dependent PANoptosis Participate in the Seasonal Atrophy of Scented Glands in Male Muskrats
Source: Animals (Basel). 2024 Nov 7;14(22):3194. doi: 10.3390/ani14223194 (PMC11591373; doi:10.3390/ani14223194)
Supplement: Supplementary file 1 [file animals-14-03194-s001.zip › Table S1. Nucleotide sequences of primers for mRNA qRT-PCR..xlsx]

## Sheet: Sheet1
Gene name	Primer sequence (5′–3′)
Actb F	TTGCTGATCCACATCTGCT
Actb R	GACAGGATGCAGAAGGAGAT
GSDMD F	CACGCAGTCCTTGGAAGTCT
GSDMD R	TGCCCCCATCAAAGGATGAC
Caspase-8 F	TCGCTCACGTGTTCTGAGAG
Caspase-8 R	GATCTGCTGACCAACGTCCT
FADD F	CACTGCGGCTGTGTTATCTG
FADD R	GCTTGTCACGGTGTTTGTGA
RIPK1 F	CCCACGGGAGATCATTAGCC
RIPK1 R	ACCATGTGGGATGCATCTTGA
TNFR1 F	CAGCCCATCTCGCTCGTATT
TNFR1 R	TCAGTGGGTCTCAAATGGCG
TRADD F	AACCTGTACGGCTTCACTCG
TRADD R	GAGTTAGGATGGGATGGGCG
NLRP3 F	CTGCTGTGCGTGGGACTGAAG
NLRP3 R	AGAACCAATGCGAGATCCTGACAAC
TAK1 F	ATGCACCGTCCGAGGATAC
TAK1 R	CTCGAGCAAGGCGATCTCT
Bcl-2 F	TGGCAGAGGGCGCTTTAAT
Bcl-2 R	TGTCAACAAGTTCTGCTCTCTGT
BAX F	CAGGTGCACTTTGGATTGGTC
BAX R	GTCCCCAGAGCTAAGTAAGGC
IL-1β F	CAGTATCCAGTCACCCGAGC
IL-1β R	CAAGATCCGATTCCTGGCCT
Caspase-1 F	CCCTGTCAAGGGCTCTGTTT
Caspase-1 R	CCTTTCAGTGGTGGGCATCT
ASC F	CAAGCTTGTCCGTGAGGTCT
ASC R	GACAGCGGATGAGCTCAAGA
